# Supplementary material for: Molecular cloning and functional verification of chalcone synthase genes from cassava (Manihot esculenta Crantz) in defense against Tetranychus cinnabarinus infestation
Source: PLoS One. 2025 Apr 24;20(4):e0321276. doi: 10.1371/journal.pone.0321276 (PMC12021200; doi:10.1371/journal.pone.0321276)
Supplement: S1 File — S1 Table. cDNA sequences of MeCHS1, MeCHS3 and MeCHS5 in cassava. S2 Table. Amino acid sequences of MeCHS1, MeCHS3, MeCHS5, AtCHS5 and PtCHS8. S3 Table. Conserved motifs of MeCHSs. S4 Table. Comparison of tannins, flavonoids, total phenols and anthocyanins contents between wild-type and transgenic Arabidopsis thaliana. S5 Table. Analysis of MeCHS gene relative expression in Arabidopsis thaliana. (XLSX) [file pone.0321276.s001.xlsx]

## Sheet: S1 Table
S1 Table cDNA sequences of MeCHS1、MeCHS3 and MeCHS5 in cassava
CHSs name	Amino acid sequences	Length
MeCHS1	ATGGCTGCTGCTTCAGTAGAGGAGATCAGAAAGGCCCAAAGAGCCCAGGGTCCGGCCACCATCCTCGCCATTGGCACCGCCACTCCCTCTAACTGTGTCAACCAGGCTGATTATCCTGATTATTACTTCAGGATCACCAAGAGTGAGCACATGGCTGAGTTGAAAGAGAAGTTCAAGCGCATGTGTGATAAGTCTATGATTAAGAAACGTTACATGCATTTAGATGAAGAAATCTTGAAAGAGAATCCCAACATGTGCGGTTACTGGGAGCCATCTCTTGATGCTCGTCAGGATATTGTAGTGGTGGAGGTCCCGAAGCTGGGGAAGGAAGCAGCAACTAAAGCTATCAAAGAATGGGGTCAACCTAAGTCTAAGATCACCCATCTTATTTTCTGCACC…	1173bp
MeCHS3	ATGGTGACTGTAGATGAAGTACGCAAGGCTCAACGGGCGGAAGGTCCGGCCACTGTGTTGGCCATCGGAACAGCAACTCCTACCAATTGTGTTGATCAAAGCACCTACCCTGACTACTACTTTCGGATCACCAATAGTGAGCACAAGACGGAGCTTAAAGAGAAGTTTCAGCGCATGTGTGACAAATCTATGATCAAGAAGCGATACATGCACTTGACTGAGGATATCTTGAAAGAAAATCCCAATATCTGTGCATATATGGCTCCTTCATTGGATGCTAGACAAGATATAGTGGTGGTCGAGATACCAAAGCTAGGCAAAGAAGCTGCTGTTAAAGCTATCAAAGAATGGGGCCAGCCAAAATCCAAGATCACCCACTTGGTTTTTTGCACGACTAGT…	1167bp
MeCHS5	ATGGCAGGAATAGTTGAGGAGATAAGAGAGGCTCATCGAGCCAAAGGTCCAGCCACCATCCTAGCCATTGGCACAGCCACCCCATCTAACTCTATCTCCCAGGATCTCTATCCTGACTATTACTTCAGGATCACAAAGTCCGACCACCTGACCCACTTAAAACGCAAGTTCATGCATTTATGTGCAAAATCGAGGATCAAGAAACGCTACATGCACTTAACAGAAGAAATGTTGAAAGAGCATCCAAATCTTTGCTCTTACAAGGAACCATCTCTCAGTACACGCAAAGAAATATTGAAGCATGAGCTCCCAAAGTTAGGAAGTGAAGCAGCATGTAAAGCCATACAAGAATGGGGCCAACCAAAGTCCAAGATCACACACCTTATCTTCTACACAACC…	1209bp

## Sheet: S2 Table
S2 Table Amino acid sequences of MeCHS1, MeCHS3, MeCHS5, AtCHS5 and PtCHS8
CHSs name	Amino acid sequences	Amino acid number
MeCHS1	MAAASVEEIRKAQRAQGPATILAIGTATPSNCVNQADYPDYYFRITKSEHMAELKEKFKRMCDKSMIKKRYMHLDEEILKENPNMCGYWEPSLDARQDIVVVEVPKLGKEAATKAIKEWGQPKSKITHLIFCTTSGVDMPGCDYQLTKLLGLRPSVKRFMMYQQGCFAGGTVLRMAKDLAENNKGARVLVVCSEITAVTFRGPSDTHLDSLVGQALFGDGAGALIVGSDPDTSIERPLFQLVSAAQTILPDSDGAIDGHLREVGLTFHLLKDVPSLISKNIEKSLVEAFKPIGISDWNSIFWIAHPGGPAILDQVEAKLSLKPEKMRATRHVLSEYGNMSSACVLFILDEMRKKSLEEGKVTTGEGLEWGVLFGFGPGLTVETVVLHSVST	391a.a
MeCHS3	MVTVDEVRKAQRAEGPATVLAIGTATPTNCVDQSTYPDYYFRITNSEHKTELKEKFQRMCDKSMIKKRYMHLTEDILKENPNICAYMAPSLDARQDIVVVEIPKLGKEAAVKAIKEWGQPKSKITHLVFCTTSGVDMPGADYQLTKLLGLRPSVKRLMMYQQGCFAGGTVLRLAKDLAENNKGARVLVVCSEITAVTFRGPSDTHLDSLVGQALFGDGAAAIIVGADPVPQVEKPLFELVSAAQTILPDSDGAIDGHLREVGLTFHLLKDVPGLISKNIEKSLVEAFQPLGISDWNSLFWIAHPGGPAILDQVEVKLGLKPEKLRATRHVLADYGNMSSACVLFILDEMRKKSTEDGLKTTGEGLEWGVLFGFGPGLTVETVVLHSVAT	389a.a
MeCHS5	MAGIVEEIREAHRAKGPATILAIGTATPSNSISQDLYPDYYFRITKSDHLTHLKRKFMHLCAKSRIKKRYMHLTEEMLKEHPNLCSYKEPSLSTRKEILKHELPKLGSEAACKAIQEWGQPKSKITHLIFYTTSSIVVMPGCDFYLAKILGLRPCVQRFMMYNLGCFAGGTVLRLAKDLAENNKDARVLVVCSEISVATFRGPSDTHLDSLVGQALFGDGAAALIVGSDIDTSIEHPLFQLVSASQTILPDSDKVIEGNLLEIGLTFHLQKDVPKLISENIEKCLVQAFSPIGISDWNSIFWIAHPGGPAILEQIEMKLNLKQEKLRASWHVLREYGNMSSASVFFIMDEMRNKSVEEGNCSLGEGLEWGVLFGFGPGLTVETVVLRNISMATEGDNNS…	403a.a
AtCHS5	MVMAGASSLDEIRQAQRADGPAGILAIGTANPENHVLQAEYPDYYFRITNSEHMTDLKEKFKRMCDKSTIRKRHMHLTEEFLKENPHMCAYMAPSLDTRQDIVVVEVPKLGKEAAVKAIKEWGQPKSKITHVVFCTTSGVDMPGADYQLTKLLGLRPSVKRLMMYQQGCFAGGTVLRIAKDLAENNRGARVLVVCSEITAVTFRGPSDTHLDSLVGQALFSDGAAALIVGSDPDTSVGEKPIFEMVSAAQTILPDSDGAIDGHLREVGLTFHLLKDVPGLISKNIVKSLDEAFKPLGISDWNSLFWIAHPGGPAILDQVEIKLGLKEEKMRATRHVLSEYGNMSSACVLFILDEMRRKSAKDGVATTGEGLEWGVLFGFGPGLTVETVVLHSVPL	395a.a
PtCHS8	MVTVDEVRKGQRAEGPATIMAIGTSNPPNCVDQSTYPDYYFRVTNSEHRAELKEKFKRMCEKSMIKKRYIYLTEDMLKENPDMRAYMAPSLDARQDMVVVEVPKLGKEAATKAIKEWGQSKSKITHLVFCTTSGVDMPGADYQLTKLLGLRPSVKRLMMYQQGCFAGGTVLRLAKDLAENNKGARVLVVCSEITAIIFRGPNDTHLDSLIGQALFGDGAAAIIIGSDPVVGVEKPLFEIVSAAQTILPNSDGAIDGHLREAGLTFHLLKDVPGLISNNVEKSLTEAFKPLGISDWNSLFWIAHPGGPAILDQVEAKLGLKPEKLRATRHVLSEYGNMSSACVLFILDEMRKKSAEDGLQSTGEGLEWGVLFGFGPGLTVETVVLHSVATRV	391a.a

## Sheet: S3 Table
S3 Table Conserved motifs of MeCHSs
Motif name	E-value	Sites	Width	Logo
Motif 1	7.7e-215	7	50
Motif 2	6.7e-242	10	50
Motif 3	2.7e-131	11	29
Motif 4	5.7E-556	36	29
Motif 5	5.7e-84	11	21
Motif 6	3.4e-240	11	50
Motif 7	1.7e-81	7	29
Motif 8	6.9E-1151	37	50
Motif 9	3.3e-164	8	41

## Sheet: S4 Table
S4 Table Comparison of tannins, flavonoids, total phenols and anthocyanins contents between wild-type and transgenic Arabidopsis thaliana
Arabidopsis plants	Tannin content (mg/g)	Flavones content（mg/g ）	Total phenols content（mg/g ）	Anthocyanin content (mg/g)
WT	0.0266667	2.05333	4.73	0.236667
CHS_1	0.566667	7.42	12.7333	0.426667
CHS_3	0.38	6.84667	13.41	0.346667
CHS_5	0.286667	6.37667	10.1867	0.283333

## Sheet: S5 Table
S5 Table Analysis of MeCHS gene relative expression in Arabidopsis thaliana
	MeCHS1		MeCHS3		MeCHS5
	Relative expression	Standard deviation	Relative expression	Standard deviation	Relative expression	Standard deviation
WT-BI	1	0	1	0	1	0
WT-AI	1.65	0.39281	1.77333	0.225906	1.49333	0.534634
Tr-L1BI	4.93	0.463573	2.76	0.614898	2.59201	0.63713
Tr-L1AI	20.0267	1.61343	12.01	1.21211	8.46468	1.67753
Tr-L2BI	3.42	0.375899	2.56	0.396611	1.85333	0.168028
Tr-L2AI	18.49	1.37579	13.5733	1.82621	7.36333	0.960226
Tr-L3BI	3.60667	0.506392	2.80667	0.280416	2.07333	0.0404145
Tr-L3AI	14.5967	1.3415	11.26	0.935361	8.96	1.36605
Tr-L4BI	4.25667	0.266521	3.59	0.196723	2.58667	0.245832
Tr-L4AI	10.52	0.770195	9.62667	1.6383	13.8833	1.60087
Tr-L5BI	2.38667	0.305341	2.76333	0.645936	2.14333	0.679877
Tr-L5AI	19.0533	1.35005	9.49	1.23016	8.26	0.860872
Tr-L6BI	3	0.828674	3.79667	0.308275	3.14	0.105357
Tr-L6AI	17.5233	1.64931	7.33333	1.12001	6.59667	1.43336
Tr-L7BI	3.84667	0.305996	2.25667	0.172143	3.76333	0.899685
Tr-L7AI	20.4433	0.690242	11.4067	1.29408	10.98	1.44024
Tr-L8BI	3.36	0.385746	3.25333	0.365011	3.37	0.860174
Tr-L8AI	16.9967	1.99693	7.13333	1.52225	10.1667	1.35795
Tr-L9BI	4.57	0.345977	2.28	0.19975	2.24333	0.261024
Tr-L9AI	19.4033	0.893663	9.14667	1.31948	14.0767	1.77376
Tr-L10BI	3.75	0.286182	3.21667	0.162891	2.29333	0.326548
Tr-L10AI	16.0633	1.36876	12.1667	1.84641	9.28	0.545252
